# Supplementary material for: Ultrasound-Detected Salivary Gland and Joint Inflammation Strongly Reflect Patient-Perceived Symptom Burden in Primary Sjögren’s Syndrome: A Cross-Sectional Multicenter Study
Source: Biomedicines. 2026 Apr 3;14(4):819. doi: 10.3390/biomedicines14040819 (PMC13113349; doi:10.3390/biomedicines14040819)
Supplement: Supplementary file 1 [file biomedicines-14-00819-s001.zip]

Archive with 1 entries (1 files):
- biomedicines-4209118-supplementary.pdf
